# Supplementary material for: Predictive models of medication non-adherence risks of patients with T2D based on multiple machine learning algorithms
Source: BMJ Open Diabetes Res Care. 2020 Mar 9;8(1):e001055. doi: 10.1136/bmjdrc-2019-001055 (PMC7064141; doi:10.1136/bmjdrc-2019-001055)
Supplement: Supplementary data [file bmjdrc-2019-001055supp001.xlsx]

## Sheet: precision recall & F score
	1	0	1	0	1	0	1	0	1	0	1	0	1	0	1	0	1	0	1	0		0	1	0	1	0	1	0	1	0	1	0	1	0	1	0	1	0	1	0	1	0	1	0	1	0	1	0	1
1	43	16	38	17	45	15	35	18	45	6	37	13	42	17	44	16	47	15	57	4	0	TN	FP	15	3	17	1	16	2	14	4	14	4	16	2	16	2	17	1	14	4	15	3	15	3	16	2	16	2
0	5	48	10	47	7	45	8	55	14	57	9	53	9	44	10	42	7	43	16	37	1	FN	TP	11	52	21	43	13	51	11	53	23	41	10	54	13	51	16	48	24	40	20	44	18	46	11	53	19	45
	precision	0.895833	precision	0.791667	precision	0.865385	precision	0.813953	precision	0.762712	precision	0.804348	precision	0.823529	precision	0.814815	precision	0.87037	precision	0.780822		precision	#VALUE!	precision	0.945455	precision	0.977273	precision	0.962264	precision	0.929825	precision	0.911111	precision	0.964286	precision	0.962264	precision	0.979592	precision	0.909091	precision	0.93617	precision	0.938776	precision	0.963636	precision	0.957447
	recall	0.728814	recall	0.690909	recall	0.75	recall	0.660377	recall	0.882353	recall	0.74	recall	0.711864	recall	0.733333	recall	0.758065	recall	0.934426		recall	#VALUE!	recall	0.825397	recall	0.671875	recall	0.796875	recall	0.828125	recall	0.640625	recall	0.84375	recall	0.796875	recall	0.75	recall	0.625	recall	0.6875	recall	0.71875	recall	0.828125	recall	0.703125
	F	0.803738	F	0.737864	F	0.803571	F	0.729167	F	0.818182	F	0.770833	F	0.763636	F	0.77193	F	0.810345	F	0.850746	F	#VALUE!	F	F	0.881356	F	0.796296	F	0.871795	F	0.876033	F	0.752294	F	0.9	F	0.871795	F	0.849558	F	0.740741	F	0.792793	F	0.814159	F	0.890756	F	0.810811
β =	1
	F-score	0.803	0.737864	0.803571	0.729167	0.818182	0.770833	0.763636	0.77193	0.810345	0.850746	0.881356	0.796296	0.871795	0.876033	0.752294	0.9	0.871795	0.849558	0.740741	0.792793	0.814159	0.890756	0.810811	0.842105	0.871795	0.88	0.766355	0.87931	0.862385	0.8	0.79646	0.796296	0.810811	0.87931	0.892562	0.8	0.763636	0.754717	0.894309	0.852174	0.898305	0.885496	0.756303	0.815385	0.820896	0.700855	0.833333	0.830769
	AUC	0.905	0.85	0.909	0.873	0.897	0.863	0.839	0.826	0.87	0.894	0.894	0.912	0.889	0.832	0.802	0.931	0.9	0.933	0.834	0.816	0.847	0.926	0.876	0.878	0.875	0.763	0.832	0.947	0.853	0.877	0.806	0.853	0.831	0.936	0.914	0.882	0.826	0.789	0.882	0.91	0.929	0.815	0.788	0.812	0.692	0.725	0.837	0.848
								F-score	AUC
								0.803	0.905
								0.737864	0.85
								0.803571	0.909
								0.729167	0.873
								0.818182	0.897
								0.770833	0.863
								0.763636	0.839
								0.77193	0.826
								0.810345	0.87
								0.850746	0.894
								0.881356	0.894
								0.796296	0.912
								0.871795	0.889
								0.876033	0.832
								0.752294	0.802
								0.9	0.931
								0.871795	0.9
								0.849558	0.933
								0.740741	0.834
								0.792793	0.816
								0.814159	0.847
								0.890756	0.926
								0.810811	0.876
								0.842105	0.878
								0.871795	0.875
								0.88	0.763
								0.766355	0.832
								0.87931	0.947
								0.862385	0.853
								0.8	0.877
								0.79646	0.806
								0.796296	0.853
								0.810811	0.831
								0.87931	0.936
								0.892562	0.914
								0.8	0.882
								0.763636	0.826
								0.754717	0.789
								0.894309	0.882
								0.852174	0.91
								0.898305	0.929
								0.885496	0.815
								0.756303	0.788
								0.815385	0.812
								0.820896	0.692
								0.700855	0.725
								0.833333	0.837
								0.830769	0.848
								0.803279	0.899
								0.672414	0.723
								0.743802	0.754
								0.730435	0.795
								0.796748	0.863
								0.739496	0.805
								0.828125	0.82
								0.839695	0.797
								0.871429	0.71
								0.713043	0.793
								0.846154	0.857
								0.84375	0.754
								0.743802	0.813
								0.716667	0.723
								0.695652	0.746
								0.784	0.751
								0.8125	0.809
								0.842105	0.829
								0.790323	0.819
								0.705882	0.726
								0.695652	0.69
								0.846154	0.827
								0.818898	0.843
								0.828125	0.864
								0.787879	0.754
								0.82	0.868
								0.878505	0.869
								0.807692	0.672
								0.796117	0.659
								0.849057	0.85
								0.8	0.8
								0.811881	0.83
								0.742268	0.763
								0.807692	0.778
								0.688889	0.714
								0.804124	0.829
								0.762887	0.801
								0.729167	0.722
								0.819048	0.754
								0.841121	0.717
								0.75	0.695
								0.811881	0.778
								0.705882	0.734
								0.8	0.888
								0.808081	0.844
								0.783505	0.777
								0.767677	0.688
								0.795918	0.854
								0.776699	0.729
								0.811881	0.807
								0.795918	0.838
								0.762887	0.737
								0.78	0.714
								0.76	0.816
								0.792079	0.823
								0.704762	0.781
								0.666667	0.84
								0.610526	0.753
								0.720721	0.756
								0.705882	0.732
								0.737864	0.85
								0.764706	0.793
								0.761905	0.875
								0.730769	0.827
								0.694915	0.698
								0.715596	0.755
								0.803571	0.909
								0.761905	0.794
								0.659341	0.815
								0.593407	0.794
								0.659794	0.748
								0.659574	0.714
								0.729167	0.873
								0.692308	0.742
								0.745098	0.856
								0.714286	0.812
								0.769231	0.791
								0.732673	0.818
								0.818182	0.897
								0.709677	0.767
								0.73913	0.843
								0.630435	0.747
								0.701031	0.8
								0.744681	0.797
								0.770833	0.863
								0.71028	0.722
								0.699029	0.815
								0.622642	0.713
								0.672897	0.724
								0.711538	0.795
								0.763636	0.839
								0.714286	0.741
								0.754386	0.835
								0.630631	0.688
								0.696429	0.755
								0.679612	0.732
								0.77193	0.826
								0.738739	0.725
								0.72381	0.823
								0.678899	0.765
								0.706897	0.772
								0.758621	0.82
								0.810345	0.87
								0.708333	0.798
								0.703297	0.842
								0.652632	0.797
								0.659341	0.748
								0.744681	0.805
								0.787234	0.894
								0.704762	0.781
								0.666667	0.84
								0.610526	0.753
								0.720721	0.756
								0.705882	0.732
								0.737864	0.85
[truncated: 280 more columns]

## Sheet: Mehods and metrics
	B	KNN	S	R	R1	XF	B	KNN	S	R	R1	XF	B	KNN	S	R	R1	XF	B	KNN	S	R	R1	XF	B	KNN	S	R	R1	XF	B	KNN	S	R	R1	XF	B	KNN	S	R	R1	XF	B	KNN	S	R	R1	XF	B
F	0.704762	0.666667	0.610526	0.720721	0.705882	0.737864	0.764706	0.761905	0.730769	0.694915	0.715596	0.803571	0.761905	0.659341	0.593407	0.659794	0.659574	0.729167	0.692308	0.745098	0.714286	0.769231	0.732673	0.818182	0.709677	0.73913	0.630435	0.701031	0.744681	0.770833	0.71028	0.699029	0.622642	0.672897	0.711538	0.763636	0.714286	0.754386	0.630631	0.696429	0.679612	0.77193	0.738739	0.72381	0.678899	0.706897	0.758621	0.810345	0.708333
AUC	0.781	0.84	0.753	0.756	0.732	0.85	0.793	0.875	0.827	0.698	0.755	0.909	0.794	0.815	0.794	0.748	0.714	0.873	0.742	0.856	0.812	0.791	0.818	0.897	0.767	0.843	0.747	0.8	0.797	0.863	0.722	0.815	0.713	0.724	0.795	0.839	0.741	0.835	0.688	0.755	0.732	0.826	0.725	0.823	0.765	0.772	0.82	0.87	0.798
Precision	0.72549	0.780488	0.725	0.714286	0.765957	0.791667	0.847826	0.888889	0.863636	0.706897	0.795918	0.865385	0.727273	0.789474	0.710526	0.727273	0.756098	0.813953	0.62069	0.745098	0.655738	0.754717	0.74	0.762712	0.702128	0.809524	0.690476	0.723404	0.795455	0.804348	0.745098	0.818182	0.702128	0.75	0.822222	0.823529	0.727273	0.796296	0.686275	0.75	0.813953	0.814815	0.745455	0.883721	0.787234	0.759259	0.814815	0.87037	0.723404
Recall	0.685185	0.581818	0.527273	0.727273	0.654545	0.690909	0.696429	0.666667	0.633333	0.683333	0.65	0.75	0.8	0.566038	0.509434	0.603774	0.584906	0.660377	0.782609	0.745098	0.784314	0.784314	0.72549	0.882353	0.717391	0.68	0.58	0.68	0.7	0.74	0.678571	0.610169	0.559322	0.610169	0.627119	0.711864	0.701754	0.716667	0.583333	0.65	0.583333	0.733333	0.732143	0.612903	0.596774	0.66129	0.709677	0.758065	0.693878
	F	AUC	Precision	Recall	Methods
	0.704762	0.781	0.72549	0.685185	B
	0.666667	0.84	0.780488	0.581818	KNN
	0.610526	0.753	0.725	0.527273	S
	0.720721	0.756	0.714286	0.727273	R
	0.705882	0.732	0.765957	0.654545	R1
	0.737864	0.85	0.791667	0.690909	XF
	0.764706	0.793	0.847826	0.696429	B
	0.761905	0.875	0.888889	0.666667	KNN
	0.730769	0.827	0.863636	0.633333	S
	0.694915	0.698	0.706897	0.683333	R
	0.715596	0.755	0.795918	0.65	R1
	0.803571	0.909	0.865385	0.75	XF
	0.761905	0.794	0.727273	0.8	B
	0.659341	0.815	0.789474	0.566038	KNN
	0.593407	0.794	0.710526	0.509434	S
	0.659794	0.748	0.727273	0.603774	R
	0.659574	0.714	0.756098	0.584906	R1
	0.729167	0.873	0.813953	0.660377	XF
	0.692308	0.742	0.62069	0.782609	B
	0.745098	0.856	0.745098	0.745098	KNN
	0.714286	0.812	0.655738	0.784314	S
	0.769231	0.791	0.754717	0.784314	R
	0.732673	0.818	0.74	0.72549	R1
	0.818182	0.897	0.762712	0.882353	XF
	0.709677	0.767	0.702128	0.717391	B
	0.73913	0.843	0.809524	0.68	KNN
	0.630435	0.747	0.690476	0.58	S
	0.701031	0.8	0.723404	0.68	R
	0.744681	0.797	0.795455	0.7	R1
	0.770833	0.863	0.804348	0.74	XF
	0.71028	0.722	0.745098	0.678571	B
	0.699029	0.815	0.818182	0.610169	KNN
	0.622642	0.713	0.702128	0.559322	S
	0.672897	0.724	0.75	0.610169	R
	0.711538	0.795	0.822222	0.627119	R1
	0.763636	0.839	0.823529	0.711864	XF
	0.714286	0.741	0.727273	0.701754	B
	0.754386	0.835	0.796296	0.716667	KNN
	0.630631	0.688	0.686275	0.583333	S
	0.696429	0.755	0.75	0.65	R
	0.679612	0.732	0.813953	0.583333	R1
	0.77193	0.826	0.814815	0.733333	XF
	0.738739	0.725	0.745455	0.732143	B
	0.72381	0.823	0.883721	0.612903	KNN
	0.678899	0.765	0.787234	0.596774	S
	0.706897	0.772	0.759259	0.66129	R
	0.758621	0.82	0.814815	0.709677	R1
	0.810345	0.87	0.87037	0.758065	XF
	0.708333	0.798	0.723404	0.693878	B
	0.703297	0.842	0.842105	0.603774	KNN
	0.652632	0.797	0.738095	0.584906	S
	0.659341	0.748	0.789474	0.566038	R
	0.744681	0.805	0.853659	0.660377	R1
	0.787234	0.894	0.902439	0.698113	XF
	0.704762	0.781	0.72549	0.685185	B
	0.666667	0.84	0.780488	0.581818	KNN
	0.610526	0.753	0.725	0.527273	S
	0.720721	0.756	0.714286	0.727273	R
	0.705882	0.732	0.765957	0.654545	R1
	0.737864	0.85	0.791667	0.690909	XF
[truncated: 11 more columns]
